# Supplementary material for: SUR1-TRPM4 channel activation and phasic secretion of MMP-9 induced by tPA in brain endothelial cells
Source: PLoS One. 2018 Apr 4;13(4):e0195526. doi: 10.1371/journal.pone.0195526 (PMC5884564; doi:10.1371/journal.pone.0195526)
Supplement: S1 File — This file contains the original data quantified in the figures. (XLSX) [file pone.0195526.s004.xlsx]

## Sheet: Fig1,2
Fig1						FIG2
p65	Total			Nuclear		D					Diazoxide				E
ctr	I/R		ctr	I/R		CTR	TNFa	Glib 50	Glib 500	Glib1	CTR		TNFa
0.245	1.582		0.636	9.546		0	300	20	0		0		300		1	9046.86	8164.21	10406.3	9937.18	8693.97	8338.62				Veh		Glib
0.14	1.16		0.98	14.7		0	200	20	0		0		250		2	17951.6	17690.5	21927.9	21777	16182	12349.9			Ctr	1.00005	0.01366	1.03626	0.02165
0.026	2.365		0.75773	11.366		0	45	15	10		0		250		3	11089.9	10154.7	12404.1	15135.5	12287.6	9957.82			TNF10	0.80684	0.01697	0.86177	0.03155
						15	65	30	0		0		70		4	8851.69	7988.16	10563.9	11489.7	10302	14148			30	0.96199	0.06898	1.22581	0.06181
						0	100	80	0		5		20		5	13597.3	9164.74	11760.4	12490.5	11154	13592			60	1.02896	0.08881	1.26357	0.02672
						10	20	40	0		5		40		6	14363.4	9010.74	13355.8	16651.3	9647.99	11938.9			120	0.99203	0.05808	1.29918	0.07435
Fi2 2						0	20	0	0		0		20		7	12750.4	8462.21	12006.4	13828.6	13458.3	13354.6
A						0	110	0	5		0		20		8	13281.9	8905.33	11716.2	13670.7	9249.74	9500.4
pLuc_kB						50	80	10	0		0		120		9	12464.1	6693.14	8551.02	11299	8568.28	12334.4
1	4.48918					0	100	25	20		0		100		10	17695.4	8565.82	14605	17979	9975.82	12508.2
1	3.08319					0	80	65	50		0		20		11	17069.7	9866.47	14619.1	17668	10855.5	13644.8
1	3.92358					0	50	0	45		0		60		12	15804.9	9977.33	14347.2	15940.6	14665.4	16000.9
						0	80	0	20
						0		0	25
mTRPM4p2.0						0		40	0
1	1.79367					40			0						1	0.000110508	1.00589	1.00003	1.00002	1.00011	0.99995
1	2.60054					50			0						2	1.98404	2.1796	2.10723	2.1915	1.8615	1.48099
1	1.34135					0			0						3	1.22568	1.25113	1.19201	1.52315	1.41351	1.19413
						0			0						4	0.9783	0.9842	1.01517	1.15626	1.18509	1.6966
	Basal		TNF			0			0						5	1.50279	1.12916	1.13016	1.25697	1.2831	1.62993
pLuc_kB	1	0	2.77	0.40845		0									6	1.58746	1.11019	1.28347	1.67569	1.10986	1.4317
rAbcc8	1	0	1.955	0.145		10									7	1.40919	1.04261	1.1538	1.39163	1.54818	1.60146
mTRPM4p2.0	1	0	1.91185	0.36827		0									8	1.46794	1.0972	1.12591	1.37574	1.06405	1.13927
						0									9	1.37755	0.82464	0.82174	1.13706	0.98565	1.47912
						0									10	1.95572	1.05537	1.40352	1.8093	1.14757	1.49997
						20									11	1.88657	1.21562	1.40487	1.778	1.24876	1.63626
						0									12	1.74678	1.22928	1.37875	1.60417	1.68703	1.9188
						0
						0
						0										CTR	9.01871e-05	1.00007	1.00001	1.00003	1.00005	1.00008		7.55279e-05	1.11247	1.00044	1.0052	1.00008	1.00004
						0										TNF10	0.79824	0.7867	0.85165	0.75915	0.83845	1.42091		0.93991	0.83612	0.73017	0.83081	0.9264	1.29835
						0										30	1.2262	0.90257	0.94811	0.82528	0.90779	1.36507		1.33439	1.07006	1.24712	1.32199	1.07858	1.31666
						10										60	1.29528	0.88741	1.07673	1.10019	0.78522	1.19905		1.28721	1.23254	1.24832	1.29912	1.17369	1.43629
						0										120	1.14982	0.83339	0.96795	0.91368	1.09533	1.34123		1.19183	1.24639	1.22511	1.1721	1.58561	1.6843
						0
						0
							D
							WT	SURKO		nonTRPM4sirna	TRPM4 sirna
							70	20		100	0
							50	50		90	0
							50	50		60	0
							50	0		150	40
							200	0		30	0
							80	25		65	25
							80	100		10	0
							120	0		200	25
							180	50		102	0
							380	0			0
							500	0			0
							100	0			0
							50	0			0
							200	0			0
							100	0
							300	0
							40	0
							380	10
							500	0
							100	0
							50
							200
							100
							300
							40

## Sheet: Fig3
Fig. 3
C
	CTR	TNFa	Arg	Glib	9PHE
	10	300	10	250	0
	0	250	0	15	0
	0	100	15	5	15
	5	125	0	15	10
	0	210	12	10	0
	7	100	100	15
	10	100	0	0
	0	25	5	30
	25	25	10	3
	0	75	0
	45	350	0
	5	250	-5
	3	200	-5
	0	100	0
	0	35	0
	0	350	20
	0	250
	--	35
	--	50
	--	175
	--	150
	--	10
	--	500
	--	400
	--	10
	--	175

## Sheet: Fig4
B							C
Currents at -50							dF/F0
	TPA	RR	SKF	GD				CTR	TNFa TPA	RR	SKF	GD
	300	350	25	0				-0.01336	0.0905	0.10347	-0.07707	-0.02376
	250	200	0	0				-0.01505	0.09522	0.0985	-0.00442	-0.02038
	100	100	0	0				0.00295	0.06279	0.17365	-0.03305	-0.00567
	125	125	15	10				-0.00272	0.28412	-0.01661	0.00623	0.000173254
	210	200	0	-5				-0.01972	0.42048	-0.03398	0.00198	0.00735
	100	--	10	-10				-0.01798	0.28412	0.22894	0.00932	-0.00434
	100	--	15	0				-0.0127	0.06784	0.12918	-0.01736	0.05095
	25	--	--	--				0.00963	0.01874	0.06858	-0.00396	-0.0417
	25	--	--	--				-0.01909	--	0.18487	-0.000443688	-0.0031
	75	--	--	--				-0.00561	--	0.20189	0.03458	-0.00505
	350	--	--	--						--	--	--
	250	--	--	--
	200	--	--	--
	100	--	--	--
	35	--	--	--
	350	--	--	--
	250	--	--	--
	35	--	--	--
	50	--	--	--
	175	--	--	--
	150	--	--	--
	10	--	--	--
	500	--	--	--
	400	--	--	--
	10	--	--	--
	175	--	--	--

## Sheet: Fig5
C							C,D		TXA=TPA		TPA	+0 Ca		PWJ + TPA	PWJ + Ionophore		SCP CTR cells	SCP TNF	#NAME?		TPA+ RR	TPA + SKF	TYPA GD		TRAP6	Glib
	rTPA	PWJ + TPA	PWJ + Ionophore	TRAP6	Glib				75		400	0		0	50		20	200	50		350	25	0		75	15
	300	0	50	75	15				175		300	0		0	170		0	120	30		200	0	0		225	75
	250	0	170	225	75				35		50	10		50	500		-10	150	30		100	0	0		500	0
	100	50	500	500	0				15		40	10		-30	20		-20	50	35		125	15	0		50	10
	125	-30	20	50	10				5		100	15		30	350		10	30				0	0		55	15
	210	30	350	55	15				0		100	75		-20	500		0					10	0
	100	-20	500						0		75	0		100	100		0					15	0
	100	100	100						0		150	0		10	60		0
	25	10	60						0					10	200		0
	25	10	200						0					10	30		40
	75	10	30		Plasmin	Glib			0					-30	150
	350	-30	150		75	5								10	70
	250	10	70		200	40
	200	40			75	15
	100				175	0
	35				20	0
	350
	250								T
	35																E
	50
	175																		%
	150
	10																1.39198	1.72382	12.1434	23.8398
	500									--	--						0.97126	1.37045	29.9328	41.0999
	400									--	--						2.07362	2.71191	35.3795	30.7814
	10
	175

## Sheet: Fig6
								C
										Z1			Z2			Z3
A								CTR	1	515.234		1	907.941		1	149.435
								TNFa	2	5678.12	11.0205	2	11453	12.6142	2	2290.52	15.3278
	mRNA	MMP9	MMp2					TNFa+Glib	3	5433.71	10.5461	3	12105.1	13.3324	3	2231.98	14.9361
		15.9	-3.3					CTR	4	220.778		4	583.749		4	115.364
		17.5	-5					TNFa	5	1601.08	7.252	5	2807.03	4.80863	5	372.678	3.23045
		4.23	-2					SCP	6	235.778	1.06794	6	583.749	1	6	128.95	1.11777
		4.5	-3					TNFa+SCP	7	1847.48	8.36803	7	4910.88	8.41266	7	439.284	3.80781
		4.93						TNFa+SCP#	8	1683.43	7.62497	8	5940.07	10.1757	8	717.042	6.21547
								TNFa+SCP+Glib	9	437.213	1.98033	9	1000.77	1.71438	9	109.778	0.95158
B
					meaan	SE	--	--	--
CTR	1	1	1		1	0							m ean	err
TNFa	11.0205	12.6142	15.3278		12.9875	1.25736			CTR	1	1	1	1	0
TNFa+Glib	10.5461	13.3324	14.9361		12.9382	1.28253			TNFa	11.0205	12.6142	15.3278	12.9875	1.25736
									TNFa+Glib	10.5461	13.3324	14.9361	12.9382	1.28253
MMP2					meaan	SE			CTR	1	1	1	1	0
0.44208	0.63797	0.61565	0.34252	--	0.50955	0.07083			TNFa	7.252	4.80863	3.23045	5.09703	1.16984
0.505	0.64193	0.66742	0.32001	--	0.53359	0.07963			SCP	1.06794	1	1.11777	1.0619	0.03413
									TNFa+SCP	8.36803	8.41266	3.80781	6.86283	1.52757
									TNFa+SCP#	7.62497	10.1757	6.21547	8.00539	1.15894
									TNFa+SCP+Glib	1.98033	1.71438	0.95158	1.54876	0.3083

## Sheet: Fig7
C
	ctr	tnf	Glib	9Phe
	0	200	0	20
	0	70	29	0
	0	170	0	0
	20	120	5	0
	10	120	0	0
	50	300	0	0
	0	170		0
	0	78		5
	0	100
	0
E							m	se
	CTR	1	1	1	1	--	1	0
	SCP	2.62135	1.52489	1.52647	3.30248	--	2.2438	0.4373
	rTPA	3.7954	1.94658	1.64005	3.57254	--	2.73864	0.55124
	CTR+G	0.92551	1.26249	0.9388	1.23097	--	1.08944	0.09108
	SCP+G	1.34114	0.87865	0.62943	1.17924	--	1.00712	0.1582
	rTPA+G	2.12623	1.22856	0.91735	1.57091	--	1.46076	0.25887
